# Supplementary material for: Effects of Lemongrass Essential Oil on Key Aromas of Pickled Radish During Storage Using HS–GC–IMS and in Silico Approaches
Source: Foods. 2025 Feb 21;14(5):727. doi: 10.3390/foods14050727 (PMC11898861; doi:10.3390/foods14050727)
Supplement: Supplementary file 1 [file foods-14-00727-s001.zip]

Archive with 1 entries (1 files):
- foods-3371039-supplementary.xlsx
