# Supplementary material for: Effects of Lemongrass Essential Oil on Key Aromas of Pickled Radish During Storage Using HS–GC–IMS and in Silico Approaches
Source: Foods. 2025 Feb 21;14(5):727. doi: 10.3390/foods14050727 (PMC11898861; doi:10.3390/foods14050727)
Supplement: Supplementary file 1 [file foods-14-00727-s001.zip › foods-3371039-supplementary.xlsx]

## Sheet: peak volume
Count	Lable	中文名称	CAS#	Formula	MW	RI	Rt [sec]	Dt [a.u.]	PR0	PR0	PR0	EOPR0	EOPR0	EOPR0	PR14	PR14	PR14	EOPR14	EOPR14	EOPR14	PR28	PR28	PR28	EOPR28	EOPR28	EOPR28
1	Terpinene		C103457	C10H12O2	164.2	1861.6	2222.07	1.31268	43.612	40.4593	45.2273	94.1894	113.415	147.935	60.42	59.0003	50.9485	820.11	847.734	981.069	80.5608	65.0148	69.2095	904.914	986.206	1108.5
2	Propan-2-one		C103457	C10H12O2	164.2	1858.5	2206.14	1.81944	15860.5	15636.2	15725.5	15508.3	15067.2	15689.1	15997.7	16023.4	16273.4	16063.3	16063.2	15933.6	16351.9	16646.6	15986.6	15895.1	16186.4	15944.3
3	2-Methyl butanoic acid D		C116530	C5H10O2	102.1	1727	1614.35	1.4668	462.115	459.716	348.11	951.65	1065.52	1030.68	355.295	323.083	366.553	2105.78	1827.25	1997.84	444.47	381.479	353.255	1490.17	1658.91	1608.89
4	2-Methylbutyric acid		C116530	C5H10O2	102.1	1723.6	1601.26	1.22163	996.295	679.609	797.723	710.154	4535.26	5797.95	5834.68	1260.78	780.999	963.053	5407.61	6629.4	6857.96	1685.34	1371.6	1604.87	4523.45	5092.59
5	3-Methylbutanoic acid		C503742	C5H10O2	102.1	1658.9	1373.03	1.46252	283.966	211.532	232.593	490.088	515.263	561.69	278.927	215.583	222.924	763.642	750.06	889.415	285.423	207.953	228.429	683.928	640.303	675.023
6	Butyrolactone		C96480	C4H6O2	86.1	1622.7	1260.15	1.09416	1501.07	1409.33	1360.83	1307.27	1373.38	1364.93	1428.45	1333.74	1325.48	1275.2	1298.13	1249.27	1293.48	1288.34	1246.55	1183.83	1197.48	1214.46
7	Lynalyl acetate M		C115957	C12H20O2	196.3	1549.3	1058.61	1.21438	603.223	461.367	313.438	3159.12	3469.02	3593.78	510.291	543.287	432.696	9848.5	10773.9	10770.4	848.969	697.874	612.55	13670.8	13245.5	13485.7
8	Lynalyl acetate D		C115957	C12H20O2	196.3	1550.6	1061.84	1.72357	158.607	173.017	141.23	209.937	216.865	254.207	232.535	160.022	144.227	740.96	827.226	895.887	256.277	200.47	164.234	1281.47	1175.95	1192.5
9	Acetic acid		C64197	C2H4O2	60.1	1475.4	888.161	1.16117	27668.9	28540.6	28445.7	18382.4	18776.6	19831.3	27550.5	28075.3	28005	28791.5	29234.6	29315.2	28460.4	29341.7	29316.4	30591.3	30832.4	30914.2
10	2.3-Butanediol		C513859	C4H10O2	90.1	1541.7	1039.44	1.37559	151.888	151.521	140.321	1869.02	1887.69	1883.01	204.087	206.447	172.855	1591.14	1688.52	1627.41	286.241	197.364	133.82	1543.25	1443.61	1474.8
11	Benzaldehyde		C100527	C7H6O	106.1	1473.9	884.872	1.49239	286.125	220.113	235.759	3435.2	3526.63	3452.19	274.108	231.518	230.133	300.632	255.698	287.705	227.505	250.823	208.022	232.131	220.466	230.12
12	Methional M		C3268493	C4H8OS	104.2	1477.8	893.094	1.09841	6807.63	8463.03	8553.62	5751.27	5666.08	5922.14	8204.37	8051.94	8082.24	7755.77	7687.15	7503.61	7340.21	7235.87	7139.11	7098.06	7106.19	6914.6
13	Methional D		C3268493	C4H8OS	104.2	1477	891.449	1.38082	95.8558	115.074	98.1398	1057.86	1064.51	1061.93	109.782	126.988	90.0435	79.0988	96.0824	82.867	87.204	99.1507	92.1787	77.8146	81.8917	89.2348
14	Nonanal M		C124196	C9H18O	142.2	1403.3	748.391	1.46798	643.262	629.663	582.853	846.018	907.078	919.225	883.698	904.268	1025.35	1025.58	896.507	1025.59	906.721	1020.28	1117.89	924.011	889.677	874.631
15	Nonanal D		C124196	C9H18O	142.2	1401.5	745.103	1.93867	66.6345	70.0338	50.3663	82.4049	83.4869	99.0507	84.0113	96.7645	95.5758	102.392	86.6308	97.9198	96.8578	98.5264	106.489	85.1266	78.4545	91.6477
16	Ethyl heptanoate		C106309	C9H18O2	158.2	1296.8	581.111	1.40411	349.416	326.945	288.421	518.59	554.418	558.244	386.327	415.364	469.263	660.281	571.762	670.495	533.311	702.474	788.724	608.164	570.413	576.961
17	6-Methylhept-5-en-2-one		C110930	C8H14O	126.2	1357.9	671.795	1.17618	245.928	222.597	207.08	1276.63	1403.02	1571.56	239.98	215.354	225.45	2046.35	2492.47	2469.13	290.956	231.8	248.594	2603	2651.29	2543.48
18	Limonene		C138863	C10H16	136.2	1198.6	417.485	1.21158	66.5145	74.6863	74.0331	361.289	395.132	523.546	78.9122	84.3268	69.1762	794.266	800.84	918.841	95.7558	103.341	92.8297	787.207	713.143	782.501
19	4-Heptanone		C123193	C7H14O	114.2	1152.2	354.4	1.21866	115.69	116.634	109.66	139.57	140.834	134.498	123.124	138.148	149.746	287.076	279.227	335.108	137.108	155.109	167.92	502.595	535.342	652.538
20	Ethyl crotonate		C623701	C6H10O2	114.1	1152.8	355.128	1.1858	334.732	321.401	299.643	432.232	443.23	436.893	177.45	211.806	267.113	367.55	309.508	357.974	286.821	430.837	522.704	202.55	218.142	239.012
21	Phenylethyl acetate M		C111875	C8H18O	130.2	1546.1	1050.59	1.86262	607.411	487.52	640.087	3501.58	4137.69	4240.33	763.358	578.207	551.283	4990.81	5468.5	5781.53	1140	615.61	578.259	4167.63	4065.86	4440.67
22	1-Octanol D		C111875	C8H18O	130.2	1551.1	1062.95	1.43903	54.3789	65.9546	52.3615	240.065	275.252	284.977	89.4103	70.5826	79.1899	401.606	300.203	420.51	87.3062	68.9585	61.9975	233.344	249.512	268.551
23	E-2-Octenal		C2548870	C8H14O	126.2	1470.7	878.299	1.82504	248.69	198.828	227.323	4099.12	4175.11	3676.82	324.203	245.666	228.243	222.053	230.011	211.046	230.798	202.761	232.22	229.325	229.68	235.301
24	Citronellal		C106230	C10H18O	154.3	1470	876.703	1.88974	112.522	100.008	92.6386	1672.98	1648.16	1419.2	141.67	140.188	130.236	113.264	93.374	95.7158	106.949	114.232	129.898	104.043	105.423	105.134
25	4-Nonanone		C4485090	C9H18O	142.2	1370.6	692.468	1.34262	322.281	317.862	295.772	313.86	300.956	346.548	658.504	681.657	615.094	415.595	495.174	515.286	373.283	259.199	219.724	621.351	573.682	609.417
26	1-Octen-3-one		C4312996	C8H14O	126.2	1317	609.602	1.28542	194.462	174.199	186.839	322.47	321.479	357.128	361.991	361.305	334.87	499.94	619.353	570.851	250.667	191.718	188.101	630.667	588.972	599.657
27	3-Methyl-1-butanol		C123513	C5H12O	88.1	1210.9	435.36	1.23838	218.907	239.721	236.879	189.123	230.882	245.16	360.278	345.692	335.063	273.528	334.414	348.618	301.838	254.089	229.302	361.854	397.545	414.609
28	Phenylethyl acetate D		C13877913	C10H16	136.2	1255.1	505.52	1.21729	381.037	307.541	314.791	474.273	484.853	545.716	385.369	310.921	455.239	581.882	634.584	654.54	405.084	361.885	407.017	514.543	464.206	523.16
29	Octanol D		C13877913	C10H16	136.2	1255.1	505.52	1.25622	158.407	144.84	132.422	415.695	472.72	471.18	151.877	135.913	139.426	669.12	878.124	865.637	192.931	140.034	124.748	783.939	700.305	682.168
30	β-Ocimene M		C586629	C10H16	136.2	1281.3	552.459	1.21578	69.5806	67.7631	59.1847	92.2631	110.669	127.343	52.5237	60.1845	52.046	861.364	875.866	1024.43	68.974	72.5534	76.2083	1258.62	1284.75	1413.01
31	β-Ocimene D		C99854	C10H16	136.2	1264.6	522.133	1.21973	60.4312	45.2917	59.5913	76.1172	82.8959	84.4623	58.2004	59.3469	61.9798	351.145	358.112	389.338	56.072	57.405	67.321	549.186	548.006	622.255
32	(E)-2-Hexenal		C6728263	C6H10O	98.1	1224.8	456.209	1.17757	72.5756	72.8333	63.815	83.6247	93.8828	95.0159	175.379	224.008	226.032	58.6137	62.8907	58.9848	203.341	213.496	215.534	76.9081	65.308	70.687
33	Myrcene		C123353	C10H16	136.2	1164.3	369.992	1.21559	22.3648	29.3768	24.6644	33.6338	35.4868	46.6981	30.5189	29.0924	28.6814	99.053	105.474	132.378	28.888	25.542	22.4648	132.045	148.277	167.816
34	2-Methyl-3-heptanone D		C13019200	C8H16O	128.2	1181.7	393.599	1.69584	13348.4	12922.2	13233.1	12091.5	10122.7	12909	12526.1	12305.4	13118.1	12991.1	12606.4	12896.9	12319.2	12695.3	10467.6	12120.9	11894	11055.1
35	2-Methyl-3-heptanone M		C13019200	C8H16O	128.2	1191.6	407.73	1.27862	7232.06	7222.76	7336.64	7180.9	6410.05	6333.76	5775.96	5782.43	5981.63	6355.03	6074.87	5847.2	5215.93	5350.61	5106.65	5971.36	5622.41	5500.15
36	Hexanal M		C66251	C6H12O	100.2	1094.4	288.567	1.26921	167.256	187.035	165.143	189.99	172.464	170.098	565.79	627.016	687.252	222.83	201.694	208.051	618.698	674.648	701.447	191.454	157.391	153.785
37	2-Methylpropanol		C78831	C4H10O	74.1	1101.2	295.444	1.17116	204.56	226.978	215.587	258.797	258.068	259.324	280.7	267.378	271.281	269.453	278.016	274.659	225.456	208.56	202.856	300.167	293.395	286.492
38	Ethyl acetate		C141786	C4H8O2	88.1	916	164.747	1.33446	11479.5	11675.3	11487	8240.58	8527.18	8113.88	13354.2	13401.9	12979.4	8996.14	9694.36	9136.43	9525.07	7585.69	7223.05	11486.1	11370.5	11328.1
39	Ethanol D		C64175	C2H6O	46.1	981.2	199.309	1.10871	14406.9	13778.1	14656.3	15287.3	15554.7	15632	13337.8	13304	13976	16822.4	16625.1	16390.9	14596.7	14861	13945.2	14783.3	15518.5	15547
40	Ethanol M		C64175	C2H6O	46.1	928.7	170.966	1.04106	377.653	394.19	411.047	692.46	683.87	723.27	291.149	286.43	324.181	694.759	638.025	668.251	714.596	960.911	1045.9	525.797	557.078	572.086
41	Terpinolene		C67641	C3H6O	58.1	848.6	135.239	1.11671	247.772	258.43	266.258	241.7	253.787	323.998	266.291	258.157	218.782	653.345	663.945	770.537	180.778	139.343	121.067	885.784	901.415	938.606
42	Ethyl 2-(methylthio)acetate		C4455134	C5H10O2S	134.2	1429.5	796.295	1.17138	294.308	44.2452	50.6752	471.116	540.79	568.725	43.6898	51.3661	65.4302	742.58	821.027	819.719	50.8263	47.2269	58.8292	885.918	894.625	860.711
43	Hexanal D		C66251	C6H12O	100.2	1094.9	289.069	1.56167	13.522	16.1259	12.14	13.5553	11.4112	11.86	59.6891	63.3328	75.4373	19.612	13.8152	16.6703	68.0698	76.186	82.1383	17.0169	14.8439	12.4244
44	Cyclopentanone		C120923	C5H8O	84.1	1140.9	340.37	1.10483	324.443	293.833	270.582	282.944	252.565	268.171	396.798	420.494	403.626	340.093	319.879	384.658	391.886	375.693	375.222	333.821	277.805	266.445
45	Diallyl sulfide		C592881	C6H10S	114.2	1129.2	326.498	1.1296	56.243	54.4167	54.4345	37.2132	39.2906	38.2997	174.201	186.997	172.342	41.9057	45.9671	45.0695	102.77	75.0196	63.6528	39.8838	46.8736	44.8718
46	Ethyl propanoate		C105373	C5H10O2	102.1	973.1	194.668	1.45265	18.7277	16.868	16.5814	32.6007	35.9912	33.7027	20.5562	23.218	18.2078	18.2678	16.8303	19.5831	112.742	56.8696	51.2706	45.8694	43.2987	44.6029
47	2,3-Butanedione		C431038	C4H6O2	86.1	1023.3	227.938	1.17586	1071.05	1053.21	1019.62	1130.39	1134.41	1084.91	807.45	859.898	967.358	1156.62	1074.09	1168.2	820.188	911.1	941.867	882.829	919.845	1007
48	Heptanal		C111717	C7H14O	114.2	1192.1	408.469	1.3325	78.3301	75.8683	63.7239	86.873	102.532	93.8895	187.128	189.601	196.608	120.569	115.308	128.623	186.173	198.27	235.632	105.207	112.67	109.396
